# Supplementary material for: Prognosis and Tumour Immune Microenvironment of Patients With Hepatocellular Carcinoma by a Novel Pyroptosis-Related lncRNA Signature
Source: Front Immunol. 2022 Jun 24;13:836576. doi: 10.3389/fimmu.2022.836576 (PMC9263208; doi:10.3389/fimmu.2022.836576)
Supplement: Supplementary file 5 [file Table_5.xlsx]

## Sheet: 1
Block Type: 96well	Table: Original data (CTvalue) of qRT-PCR
Chemistry: SYBR_GREEN			Gene name(CT value)
Repetition: 2	Sample Name	Type	β-actin	HPN-AS1	MKLN1-AS
	Sample 1	Tumor	18.6638	25.6373	30.3447
	Sample 1	Tumor	18.9163	25.9115	30.31
	Sample 2	Tumor	21.4321	25.6483	30.9208
	Sample 2	Tumor	21.3337	25.6592	31.1348
	Sample 3	Tumor	20.6489	26.3931	31.1689
	Sample 3	Tumor	20.6456	26.3383	31.0089
	Sample 4	Tumor	19.4924	27.5586	30.0841
	Sample 4	Tumor	19.1622	27.9379	30.3432
	Sample 5	Tumor	18.856	24.6425	31.0673
	Sample 5	Tumor	18.8292	24.7248	30.5195
	Sample 6	Normal	17.8263	27.1651	31.344
	Sample 6	Normal	17.1706	27.1762	30.9502
	Sample 7	Normal	17.9474	26.2666	29.8513
	Sample 7	Normal	18.5529	26.2653	29.9207
	Sample 8	Normal	18.1707	26.3102	29.951
	Sample 8	Normal	18.2495	26.3867	29.624
	Sample 9	Normal	17.2193	26.9706	28.4428
	Sample 9	Normal	17.3891	26.9596	28.4883
	Sample 10	Normal	16.9647	25.4663	29.2976
	Sample 10	Normal	16.9243	25.4957	29.3091

## Sheet: 2
Block Type: 96well	Table: Original data (CTvalue) of qRT-PCR
Chemistry: SYBR_GREEN			Gene name(CT value)
Repetition: 2	Sample Name	Type	β-actin	SREBF2-AS1	ZNF232-AS1
	Sample 1	Tumor	20.9308	28.0883	29.7522
	Sample 1	Tumor	20.7684	28.1585	29.7661
	Sample 2	Tumor	21.2198	27.963	28.9714
	Sample 2	Tumor	21.1121	27.9697	28.9456
	Sample 3	Tumor	18.9874	27.209	Undetermined
	Sample 3	Tumor	19.0744	27.0828	Undetermined
	Sample 4	Tumor	19.9845	Undetermined	30.9534
	Sample 4	Tumor	19.7912	Undetermined	30.8807
	Sample 5	Tumor	19.1786	27.9426	26.6142
	Sample 5	Tumor	18.9102	27.6394	26.7994
	Sample 6	Normal	18.9383	28.6685	25.0085
	Sample 6	Normal	18.9902	29.0158	25.0555
	Sample 7	Normal	18.5002	26.4801	31.3058
	Sample 7	Normal	18.8157	26.3951	31.116
	Sample 8	Normal	Undetermined	Undetermined	Undetermined
	Sample 8	Normal	Undetermined	Undetermined	Undetermined
	Sample 9	Normal	20.2706	26.1821	29.8911
	Sample 9	Normal	20.228	26.3332	29.7398
	Sample 10	Normal	16.2641	29.9868	28.5214
	Sample 10	Normal	16.8039	30.5517	28.6891

## Sheet: 3
Block Type: 96well	Table: Original data (CTvalue) of qRT-PCR
Chemistry: SYBR_GREEN			Gene name(CT value)
Repetition: 2	Sample Name	Type	β-actin	MED8-AS1	SREBF2-AS1	ZNF232-AS1
	Sample 1	Tumor	20.6677	31.2482	-	-
	Sample 1	Tumor	20.6031	31.2094	-	-
	Sample 2	Tumor	20.9596	30.9839	-	-
	Sample 2	Tumor	21.1296	30.849	-	-
	Sample 3	Tumor	19.5057	29.837	-	30.4666
	Sample 3	Tumor	19.3872	29.658	-	30.9303
	Sample 4	Tumor	20.0715	31.1369	27.4284	-
	Sample 4	Tumor	19.9837	31.0807	27.5132	-
	Sample 4	Tumor	-	-	27.3456
	Sample 4	Tumor	-	-	27.6979
	Sample 5	Tumor	18.8035	32.7138	-	-
	Sample 5	Tumor	18.7288	33.2924	-	-
	Sample 6	Normal	18.3841	31.9485	-	-
	Sample 6	Normal	18.6623	31.3262	-	-
	Sample 7	Normal	18.5441	31.9647	-	-
	Sample 7	Normal	18.6803	31.8786	-	-
	Sample 8	Normal	17.767	31.5203	26.3744	24.8315
	Sample 8	Normal	17.9317	31.007	26.3933	24.9743
	Sample 8	Tumor	-	-	25.9241
	Sample 8	Tumor	-	-	25.9129
	Sample 9	Normal	20.2674	Undetermined	-	-
	Sample 9	Normal	20.3532	Undetermined	-	-
	Sample 10	Normal	16.4906	29.5762	-	-
	Sample 10	Normal	16.9379	29.5985	-	-

## Sheet: 4
Block Type: 96well	Table: Original data (CTvalue) of qRT-PCR
Chemistry: SYBR_GREEN			Gene name(CT value)
Repetition: 2	Sample Name	Type	β-actin	HPN-AS1	MED8-AS1	SREBF2-AS1	MKLN1-AS	ZNF232-AS1
	Sample 11	Tumor	18.749	26.1851	Undetermined	28.1146	31.0149	25.5837
	Sample 11	Tumor	18.6972	25.6296	Undetermined	28.0656	31.6316	25.5905
	Sample 12	Tumor	17.8935	26.2853	Undetermined	27.5764	30.152	25.9503
	Sample 12	Tumor	17.9972	26.5409	Undetermined	27.5684	30.403	26.2576
	Sample 13	Tumor	18.7228	25.5118	Undetermined	27.4609	30.7337	29.3871
	Sample 13	Tumor	18.9263	25.4565	Undetermined	27.2423	30.4443	28.9707
	Sample 14	Tumor	16.8233	26.4331	30.3935	28.1804	30.142	24.2408
	Sample 14	Tumor	17.1426	26.3591	30.6729	27.9479	30.2992	24.4431
	Sample 15	Normal	16.9395	28.9415	Undetermined	29.4707	Undetermined	28.1506
	Sample 15	Normal	16.9304	28.4318	Undetermined	28.9923	Undetermined	28.2857
	Sample 16	Normal	16.0388	26.9228	32.2878	27.7079	28.9967	26.9623
	Sample 16	Normal	16.4428	26.988	32.7309	28.2818	28.3009	26.9373
	Sample 17	Normal	16.6793	26.8848	32.9142	26.6845	29.4982	27.9544
	Sample 17	Normal	16.5166	26.9103	32.9641	26.7671	29.6955	27.8175
	Sample 18	Normal	14.232	29.9027	31.4952	28.0707	26.9339	27.5249
	Sample 18	Normal	14.1807	29.7061	31.882	27.9361	26.9558	27.5385

## Sheet: 5
Block Type: 96well	Table: Original data (CTvalue) of qRT-PCR
Chemistry: SYBR_GREEN			Gene name(CT value)
Repetition: 2	Sample Name	Type	β-actin	HPN-AS1	MED8-AS1	SREBF2-AS1	MKLN1-AS	ZNF232-AS1
	Sample 19	Tumor	19.0463	25.5597	32.5392	27.6465	31.3358	25.4967
	Sample 19	Tumor	19.1862	25.5608	32.3798	27.6681	31.0583	25.4913
	Sample 20	Tumor	18.8718	25.6499	29.934	27.0841	29.9639	25.5483
	Sample 20	Tumor	18.9328	25.6309	29.6983	27.4819	29.7966	25.6531
	Sample 21	Tumor	18.8215	25.869	Undetermined	27.2493	Undetermined	26.1131
	Sample 21	Tumor	19.0268	25.8663	Undetermined	26.9768	Undetermined	26.3797
	Sample 22	Tumor	23.272	27.1544	Undetermined	28.6321	30.6433	32.1655
	Sample 22	Tumor	23.4729	27.0987	Undetermined	28.9425	30.9534	32.828
	Sample 23	Normal	Undetermined	Undetermined	Undetermined	Undetermined	Undetermined	Undetermined
	Sample 23	Normal	Undetermined	Undetermined	Undetermined	Undetermined	Undetermined	Undetermined
	Sample 24	Normal	16.9986	24.881	32.8978	26.5071	29.8286	27.0577
	Sample 24	Normal	16.9689	24.9784	33.2707	26.5455	29.9357	27.1798
	Sample 25	Normal	17.7695	26.9423	31.8153	26.6475	29.3037	27.9607
	Sample 25	Normal	17.4511	26.6942	32.3429	26.9348	28.974	27.9533
	Sample 26	Normal	16.4074	25.2736	30.9346	24.9915	29.952	26.9389
	Sample 26	Normal	16.3886	25.1724	30.8362	25.3159	29.629	26.9186

## Sheet: 6
Block Type: 96well	Table: Original data (CTvalue) of qRT-PCR
Chemistry: SYBR_GREEN			Gene name(CT value)
Repetition: 2	Sample Name	Type	β-actin	HPN-AS1	MED8-AS1	SREBF2-AS1	MKLN1-AS	ZNF232-AS1
	Sample 27	Tumor	22.5403	29.4342	Undetermined	28.0342	32.2546	28.7971
	Sample 27	Tumor	22.8428	29.1592	Undetermined	28.0815	32.9333	28.9354
	Sample 28	Tumor	21.9248	27.7221	Undetermined	27.9081	30.2304	31.3459
	Sample 28	Tumor	21.8477	27.7505	Undetermined	27.9407	30.0931	31.6535
	Sample 29	Tumor	20.8142	26.654	31.9706	26.7174	30.8445	27.6606
	Sample 29	Tumor	20.8966	26.5522	31.9207	26.5914	30.3141	27.6379
	Sample 30	Tumor	22.517	28.1195	Undetermined	27.935	31.2105	31.4542
	Sample 30	Tumor	22.6552	28.2346	Undetermined	27.9179	31.2534	31.7401
	Sample 31	Normal	16.4763	25.4974	27.4877	25.866	30.2451	32.5877
	Sample 31	Normal	16.9329	25.4263	27.705	25.9477	30.3527	32.9136
	Sample 32	Normal	17.7041	25.9503	34.4944	27.0317	27.8222	27.4141
	Sample 32	Normal	17.6755	25.6799	34.8294	27.1515	27.6607	27.5234
	Sample 33	Normal	17.9748	25.556	29.2531	25.3584	30.8484	30.3452
	Sample 33	Normal	18.2947	25.4318	29.3537	25.2986	30.5444	30.4459
	Sample 34	Normal	18.3323	25.8115	Undetermined	Undetermined	29.8954	26.5328
	Sample 34	Normal	18.1687	25.9457	Undetermined	Undetermined	29.8299	26.475

## Sheet: 7
Block Type: 96well	Table: Original data (CTvalue) of qRT-PCR
Chemistry: SYBR_GREEN			Gene name(CT value)
Repetition: 3	Sample Name	Type	β-actin	HPN-AS1	MED8-AS1	SREBF2-AS1	MKLN1-AS	ZNF232-AS1
	Sample 9	Normal	20.2795	-	33.3209	-	-	-
	Sample 9	Normal	20.1764	-	33.4911	-	-	-
	Sample 9	Normal	20.176	-	33.2364	-	-	-
	Sample 11	Tumor	18.5601	-	33.3906	-	-	-
	Sample 11	Tumor	18.4753	-	33.1116	-	-	-
	Sample 11	Tumor	18.4906	-	33.1451	-	-	-
	Sample 12	Tumor	15.5146	-	31.9188	-	-	-
	Sample 12	Tumor	15.7995	-	31.8072	-	-	-
	Sample 12	Tumor	16.1854	-	31.5346	-	-	-
	Sample 13	Tumor	16.68	-	31.5782	-	-	-
	Sample 13	Tumor	16.299	-	31.894	-	-	-
	Sample 13	Tumor	16.2681	-	32.0283	-	-	-
	Sample 15	Normal	16.7162	-	Undetermined	-	33.1246	-
	Sample 15	Normal	16.5001	-	Undetermined	-	32.9367	-
	Sample 15	Normal	17.3226	-	Undetermined	-	33.3987	-
	Sample 21	Tumor	18.3791	-	30.227	-	29.3461	-
	Sample 21	Tumor	18.1701	-	30.0038	-	29.3294	-
	Sample 21	Tumor	18.2124	-	Undetermined	-	29.2056	-
	Sample 22	Tumor	20.5082	-	31.3255	-	-	-
	Sample 22	Tumor	20.23	-	31.911	-	-	-
	Sample 22	Tumor	19.9614	-	Undetermined	-	-	-
	Sample 23	Normal	15.6585	30.9369	31.3485	28.535	29.7902	25.8221
	Sample 23	Normal	15.9265	30.7679	31.4953	28.4841	29.8937	25.9362
	Sample 23	Normal	15.9395	30.82	31.2179	28.5016	29.7053	25.839
	Sample 27	Tumor	Undetermined	-	Undetermined	-	-	-
	Sample 27	Tumor	Undetermined	-	Undetermined	-	-	-
	Sample 27	Tumor	Undetermined	-	Undetermined	-	-	-
	Sample 28	Tumor	18.2373	-	Undetermined	-	-	-
	Sample 28	Tumor	17.9118	-	Undetermined	-	-	-
	Sample 28	Tumor	18.0584	-	Undetermined	-	-	-
	Sample 30	Tumor	23.3559	-	Undetermined	-	-	-
	Sample 30	Tumor	23.2742	-	Undetermined	-	-	-
	Sample 30	Tumor	23.2692	-	Undetermined	-	-	-
	Sample 34	Normal	18.8083	-	30.9344	26.824	-	-
	Sample 34	Normal	18.7148	-	31.6754	26.9431	-	-
	Sample 34	Normal	18.7811	-	31.5586	26.9344	-	-

## Sheet: 8
Block Type: 96well	Table: Original data (CTvalue) of qRT-PCR
Chemistry: SYBR_GREEN			Gene name(CT value)
Repetition: 2	Sample Name	Type	β-actin	HPN-AS1	MED8-AS1	SREBF2-AS1	MKLN1-AS	ZNF232-AS1
	Sample 27	Tumor	16.9528	-	30.5356	-	-	-
	Sample 27	Tumor	16.9338	-	30.5598	-	-	-
	Sample 28	Tumor	22.6828	-	32.9346	-	-	-
	Sample 28	Tumor	22.628	-	33.4616	-	-	-
	Sample 35	Tumor	19.1256	27.6656	31.4053	27.5928	31.4231	30.5504
	Sample 35	Tumor	19.4797	27.7364	30.9525	27.5763	31.277	30.3856
	Sample 36	Tumor	16.0577	26.6723	31.4053	28.0243	30.937	25.4443
	Sample 36	Tumor	16.2675	26.7815	30.9525	28.0418	30.715	25.3965
	Sample 37	Tumor	22.1737	30.6424	Undetermined	29.1363	29.9471	Undetermined
	Sample 37	Tumor	21.884	30.6602	Undetermined	29.3296	29.9504	Undetermined
	Sample 38	Normal	20.4296	28.8688	Undetermined	29.4895	Undetermined	30.6146
	Sample 38	Normal	20.4059	28.9429	Undetermined	29.3203	Undetermined	30.4435
	Sample 39	Normal	16.9408	23.5098	30.5235	28.9369	29.5564	25.9349
	Sample 39	Normal	16.9173	23.4627	30.2915	28.889	29.5608	25.8428
	Sample 40	Normal	21.1263	26.8322	Undetermined	27.6344	30.6521	30.6502
	Sample 40	Normal	21.3274	26.8755	Undetermined	27.5885	30.6294	30.3654

## Sheet: 9
Block Type: 96well	Table: Original data (CTvalue) of qRT-PCR
Chemistry: SYBR_GREEN			Gene name(CT value)
Repetition: 3	Sample Name	Type	β-actin	MED8-AS1	MKLN1-AS	ZNF232-AS1
	Sample 15	Normal	16.4155	34.8291	-	-
	Sample 15	Normal	16.5144	34.7699	-	-
	Sample 15	Normal	16.5453	34.184	-	-
	Sample 30	Tumor	21.9673	35.9401	-	-
	Sample 30	Tumor	21.9198	36.0901	-	-
	Sample 30	Tumor	22.0062	Undetermined	-	-
	Sample 36	Tumor	21.4809	32.4802	-	-
	Sample 36	Tumor	21.5123	32.8913	-	-
	Sample 36	Tumor	21.5795	32.5644	-	-
	Sample 37	Tumor	16.9159	31.8837	-	31.5118
	Sample 37	Tumor	16.9714	31.9768	-	31.9311
	Sample 37	Tumor	16.8394	32.1493	-	31.8767
	Sample 38	Normal	20.4982	34.2946	32.4042	-
	Sample 38	Normal	20.4669	33.8045	32.9215	-
	Sample 38	Normal	20.3872	34.1413	32.9016	-
	Sample 40	Normal	22.136	36.0113	-	-
	Sample 40	Normal	22.0494	35.6012	-	-
	Sample 40	Normal	22.1035	Undetermined	-	-
